# Supplementary material for: Common Themes in Zoonotic Spillover and Disease Emergence: Lessons Learned from Bat- and Rodent-Borne RNA Viruses
Source: Viruses. 2021 Jul 31;13(8):1509. doi: 10.3390/v13081509 (PMC8402684; doi:10.3390/v13081509)
Supplement: Supplementary file 1 [file viruses-13-01509-s001.zip]

Archive with 1 entries (1 files):
- viruses-1202993-supplementary.pdf
